# Supplementary material for: The Inhibitory Potential of 2′-dihalo Ribonucleotides against HCV: Molecular Docking, Molecular Simulations, MM-BPSA, and DFT Studies
Source: Molecules. 2022 Jul 15;27(14):4530. doi: 10.3390/molecules27144530 (PMC9323285; doi:10.3390/molecules27144530)
Supplement: Supplementary file 1 [file molecules-27-04530-s001.zip]

Archive with 1 entries (1 files):
- molecules-1790215-supplementary.pdf
